# Supplementary material for: The healthy human gut can take it all: vancomycin-variable, linezolid-resistant strains and specific bacteriocin-species interplay in Enterococcus spp
Source: Appl Environ Microbiol. 2024 Dec 19;91(1):e01699-24. doi: 10.1128/aem.01699-24 (PMC11784074; doi:10.1128/aem.01699-24)
Supplement: Supplemental tables — Tables S1 to S10. [file aem.01699-24-s0003.xlsx]

## Sheet: S1
	Table S1. Descriptive statistics of volunteers based on the 51 questionnaires.
	Variables	n/N (%)
	Age (average)	45 years (18-85)
	Gender
	Female	29/51 (57%)
	Male	22/51 (43%)
	Diet
	Diversified	50/51 (98%)
	Lacto-ovo vegetarians	1/51 (2%)
	Eats raw or undercooked meat/fish	17/51 (33%)
	Eats raw or undercooked vegetables	28/51 (55%)
	Eats raw undercooked meat/fish and vegetables	9/51 (18%)
	Takes vitamin and mineral supplements	13/51 (25%)
	Contact with animals
	Cats and/or dogs	31/51 (61%)
	Farm animals	5/51 (10%)
	Medication
	Use of proton pump inhibitors	2/51 (4%)
	Use of blood pressure-lowering drugs	15/51 (29%)
	Use of cholesterol-lowering drugs	7/51 (14%)
	Use of anxiolytics	4/51 (8%)
	Use of antidiabetic drugs	3/51 (6%)
	Use of antidepressant drugs	8/51 (16%)
	Symptoms in the last year
	Diarrhoea with abdominal pain	10/51 (20%)
	Diarrhoea without abdominal pain	12/51 (24%)
	Vomit	3/51 (6%)
	Malaise associated with vomit and/or diarrhea	6/51 (12%)
	Without symptoms	31/51 (61%)
	Others
	Hospitalization in past 12 months	1/51 (2%)
	Regular visits to the hospital due to medical concerns	3/51 (6%)
	Travel abroad in past 3 months	10/51 (20%)

## Sheet: S2
	Table S2. Results obtained by Fisher’s exact test (bidirectional) on the relationship between Enterococcus species or multidrug resistance (MDR) and on participant’s diets, exposure to environmental sources and gastrointestinal symptoms.
	Question	E. faecium	E.lactis	E.faecalis	E.hirae	MDR
	Sex	0.395	0.003**	0.770	0.483	0.741
	Eats raw fish	0.442	0.404	0.112*	1.000	1.000
	Eats undercooked / raw meat?	0.529	0.716	0.502	0.701	0.706
	Eats red meat?	0.780	0.749	1.000	0.485	0.105*
	Eats white meat?	0.777	0.025**	0.559	0.157*	1.000
	Eats smoked meat?	0.749	0.706	0.732	1.000	1.000
	Eats leafy vegetables?	0.052*	0.193*	0.553	0.167*	0.518
	Eats root vegetables?	0.398	0.743	0.070*	0.470	0.497
	Eats fruiting vegetables?	0.577	0.349	0.565	0.075*	0.324
	Eats bulb vegetables?	0.269	0.179*	1.000	0.647	0.173*
	Takes supplements?	0.529	0.274	1.000	1.000	0.706
	Has a disease?	0.047**	1.000	0.773	0.732	1.000
	Has diarrhea with pain?	0.487	0.417	0.703	1.000	0.666
	Has diarrhea without pain?	1.000	0.676	0.134*	0.667	1.000
	Is indisposed?	0.617	0.561	0.607	1.000	0.561
	Has vomited?	0.198*	1.000	1.000	0.035**	0.419
	Has been hospitalized?	1.000	0.255	0.353	1.000	1.000
	Has contact with untreated water?	0.761	0.303	0.744	0.414	0.718
	Has traveled recently?	0.190*	1.000	0.488	0.193*	0.262
	Has contact with dogs?	0.780	1.000	0.558	0.485	0.187*
	Has contact with cats?	0.360	0.730	0.751	0.135*	0.470
	Has contact with birds?	1.000	1.000	1.000	0.488	1.000
	* p-value <0.200; ** p-value <0.050

## Sheet: S3
	Table S3. Results obtained by binomial linear regression relating Enterococcus species with predictor variables.
	Variable	Predictor	Coefficient (β)	aOR (95% CI)	P	Nagelkerke R2	Sensitivity (%)	Specificity (%)	Accuracy (%)	Bootstrap 95% Confidence Interval (%)
	E. faecium	Eats leafy vegetables?	-1.099	0.333 (0.103 – 1.077)	0.066	0.090	54.5	71.4	64.0	37.3 – 78.4
		Constant	0.405	1.500	0.374
	E. lactis	Sex (being female)	-2.889	0.056 (0.006 – 0.543)	0.013	0.437	92.1	61.5	84.3	64.7 – 94. 1
		Eats white meat?	-1.628	0.196 (0.031 – 1.247)	0.084
		Eats leafy vegetables?	-1.674	0.187 (0.034 – 1.021)	0.053
		Constant	5.402	221.758	0.001
	E. faecalis	Eats raw fish?	-2.147	0.117 (0.016 – 0.849)	0.034	0.315	78.8	66.7	74.5	52.9 – 86.3
		Eats root vegetables?	-1.691	0.184 (0.045 – 0.749)	0.018
		Has diarrhea without pain?	2.229	9.287 (0.929 – 92.832)	0.058
		Constant	1.342	3.826	0.008
	MDR	Eats red meat?	-1.2536	0.286 (0.067 – 1.219)	0.090	0.091	0	100	76.5	51.0 – 88.2
		Constant	-0.693	0.500	0.090
	aOR: adjusted odds ratio.

## Sheet: S4
	Table S4. Results obtained by Fisher’s exact test (bidirectional) on the relationship between Enterococcus species (E. faecium, E. lactis, E. faecalis) and on participant’s conusmption of white meat and sex from a 2001’s database (n=59).
	Question	E. faecium	E.lactis	E.faecalis
	Sex	1.000	1.000	0.177
	Consumption of white meat	0.292	0.030	0.274

## Sheet: S5
	Table S5. Frequency of E. lactis presence in human faeces and consumption of white in a 2001’s database (n=59)
			E. lactis
			No	Yes
	Consumption of white meat	No	29	4
		Yes	16	10

## Sheet: S6
	Table S6. Acquired genes and chromosomal mutations conferring antibiotic resistance in the 44 analysed strains.
Sample	Isolate name	BioSample accession	Species	Sequence type (ST)	cgMLST (CT)	MIC Linezolid	Aquired antibiotic resistance genesa																													pbp5 mutations
							Aminoglycosides						MLS				LSAP		Tetracyclines			Chroramphenicol		Oxazolidinones/ phenicols					Trimethoprim			Vancomycin
							aac(6')-aph(2'')	aph(3')-III	ant(6)-Ia	aph(2'')-Ia	str		erm(B)	Inu(B)	Inu(A)	Inu(G)	Isa(E)		tet(M)	tet(L)		cat		poxtA	optrA	fexA	fexB		dfrG			vanA	vanH	vanX		V24A	S27G	R34Q	G66E	A68T	E85D	E100Q	K144Q	T172A	L177I	D204G	A216S	T324A	N496K
2	CCP418	SAMN38999319	E. faecium	ST292	7685	4													tet(M)																	+	+	+	+	+	+	+	+	+	+	+	+	+	+
45	CCP419	SAMN38999320	E. faecium	ST2313*	7703	4		aph(3')-III					erm(B)	Inu(B)			Isa(E)		tet(M)	tet(L)																+	+	+	+	-	-	+	+	+	+	-	+	+	+
7	CCP420	SAMN38999321	E. faecium	ST47	7686	4																														+	+	+	+	-	-	+	+	+	+	-	+	+	+
34	CCP421	SAMN38999322	E. faecium	ST1982	7711	2																														+	+	+	+	-	-	+	+	+	+	-	+	+	+
1	CCP422	SAMN38999323	E. faecium	ST286	7690	4													tet(M)																	+	+	+	+	-	-	+	+	+	+	-	+	+	+
49	CCP423	SAMN38999324	E. faecium	ST70	7705	4																														+	+	+	+	-	-	+	+	+	+	-	+	+	+
40	CCP424	SAMN38999325	E. faecium	ST165	7710	4																														+	+	+	+	+	+	+	+	+	+	+	+	+	+
48	CCP425	SAMN38999328	E. faecium	ST128	7706	8		aph(3')-III	ant(6)-Ia				erm(B)	Inu(B)			Isa(E)		tet(M)	tet(L)		cat		poxtA	optrA	fexA	fexB									+	+	+	+	+	+	+	+	+	+	+	+	+	+
10	CCP426	SAMN38999329	E. faecium	ST2314*	7692	4																														+	+	+	+	+	+	+	+	+	+	+	+	+	+
35	CCP427	SAMN38999326	E. faecium	ST32	7709	4																														+	+	+	+	+	+	+	+	+	+	+	+	+	+
43	CCP428	SAMN38999327	E. faecium	ST32	7704	4																														+	+	+	+	+	+	+	+	+	+	+	+	+	+
17	CCP429	SAMN38999330	E. faecium	ST269	7695	2							erm(B)			Inu(G)			tet(M)	tet(L)		cat														+	+	+	+	-	-	+	+	+	+	-	+	+	+
21	CCP430	SAMN38999331	E. faecium	ST2316*	7697	4																														+	+	+	+	-	-	+	+	+	+	-	+	+	+
46	CCP431	SAMN38999332	E. faecium	ST2322*	7701	1										Inu(G)			tet(M)	tet(L)																+	+	+	+	-	-	+	+	+	+	-	+	+	+
33	CCP432	SAMN38999333	E. faecium	ST2323*	7708	4									Inu(A)				tet(M)	tet(L)																+	+	+	+	-	-	+	+	+	+	-	+	+	+
5	CCP433	SAMN38999334	E. faecium	ST1864	7687	4													tet(M)	tet(L)		cat														+	+	+	+	-	-	+	+	+	+	-	+	+	+
23	CCP434	SAMN38999335	E. faecium	ST2325*	7699	2			ant(6)-Ia					Inu(B)			Isa(E)		tet(M)	tet(L)																+	+	+	+	-	-	+	+	+	+	-	+	+	+
29	CCP435	SAMN38999336	E. faecium	ST92	7700	4																														+	+	+	+	+	+	+	+	+	+	+	+	+	+
24	CCP436	SAMN38999338	E. faecium	ST78	230	2	△aac(6')-aph(2'')	aph(3')-III	ant(6)-Ia	aph(2'')-Ia			erm(B)	Inu(B)			Isa(E)			tet(L)												vanA	vanH	△ vanX		+	+	+	+	+	+	+	+	+	+	+	+	+	+
48	CCP437	SAMN38999337	E. faecium	ST128	7706	16																		poxtA	optrA	fexA	fexB									+	+	+	+	+	+	+	+	+	+	+	+	+	+
8	CCP225	SAMN38999339	E. lactis	ST800	6643	4																														+	+	-	-	-	-	-	+	-	-	-	-	+	-
2	CCP438	SAMN38999340	E. lactis	ST361	6677	4													tet(M)																	-	-	-	-	-	-	-	-	-	-	-	-	-	-
16	CCP439	SAMN38999341	E. lactis	ST2233	7691	4																														+	+	-	-	-	-	-	+	-	-	-	-	+	-
9	CCP440	SAMN38999342	E. lactis	ST94	7689	2													tet(M)																	-	-	-	-	-	-	-	-	-	-	-	-	-	-
10	CCP441	SAMN38999343	E. lactis	ST76	7693	1																														-	-	-	-	-	-	-	-	-	-	-	-	-	-
18	CCP442	SAMN38999344	E. lactis	ST2327*	7694	4																														-	-	-	-	-	-	-	-	-	-	-	-	-	-
21	CCP443	SAMN38999345	E. lactis	ST60	7696	4																														-	-	-	-	-	-	-	-	-	-	-	-	-	-
22	CCP444	SAMN38999346	E. lactis	ST623	7698	2																														-	+	-	-	-	-	-	-	-	-	-	-	+	-
17	CCP445	SAMN38999347	E. lactis	ST799	5404	2																														-	+	-	-	-	-	-	-	-	-	-	-	-	-
6	CCP446	SAMN38999348	E. lactis	ST2097	7688	4																														+	+	-	-	-	-	-	+	+	-	-	-	+	-
1	CCP219	SAMN38999349	E. lactis	ST75	7684	1					str								tet(M)	tet(L)																-	-	-	-	-	-	-	-	-	-	-	-	-	-
45	CCP447	SAMN38999350	E. lactis	ST76	7702	4																														-	-	-	-	-	-	-	-	-	-	-	-	-	-
38	CCP448	SAMN38999351	E. lactis	ST178	7707	4																														-	-	-	-	-	-	-	-	-	-	-	-	-	-
24	CCP449	SAMN38999352	E. faecalis	ST16	3231	2	aac(6')-aph(2'')	aph(3')-III	△ant(6)-Ia				erm(B)						tet(M)			cat														-	-	-	-	-	-	-	-	-	-	-	-	-	-
13	CCP450	SAMN38999353	E. faecalis	ST1126	3228	2	aac(6')-aph(2'')	aph(3')-III	△ant(6)-Ia		str		erm(B)	Inu(B)			Isa(E)		tet(M)			cat							dfrG							-	-	-	-	-	-	-	-	-	-	-	-	-	-
26	CCP451	SAMN38999354	E. faecalis	ST200	3236	2	aac(6')-aph(2'')	aph(3')-III	△ant(6)-Ia				erm(B)	Inu(B)			Isa(E)		tet(M)																	-	-	-	-	-	-	-	-	-	-	-	-	-	-
27	CCP452	SAMN38999355	E. faecalis	ST25	3232	2		aph(3')-III	△ant(6)-Ia				erm(B)						tet(M)	tet(L)									dfrG							-	-	-	-	-	-	-	-	-	-	-	-	-	-
25	CCP453	SAMN38999356	E. faecalis	ST179	3234	2													tet(M)																	-	-	-	-	-	-	-	-	-	-	-	-	-	-
10	CCP454	SAMN38999357	E. faecalis	ST179	3235	2							erm(B)						tet(M)																	-	-	-	-	-	-	-	-	-	-	-	-	-	-
22	CCP455	SAMN38999358	E. faecalis	ST443	3233	4																														-	-	-	-	-	-	-	-	-	-	-	-	-	-
18	CCP456	SAMN38999359	E. faecalis	ST7	3227	2		aph(3')-III					erm(B)	Inu(B)			Isa(E)		tet(M)	tet(L)																-	-	-	-	-	-	-	-	-	-	-	-	-	-
40	CCP457	SAMN38999360	E. faecalis	ST960	3230	4			ant(6)-Ia				erm(B)						tet(M)	tet(L)																-	-	-	-	-	-	-	-	-	-	-	-	-	-
29	CCP458	SAMN38999361	E. faecalis	ST21	3229	4		aph(3')-III	ant(6)-Ia				erm(B)						tet(M)	tet(L)		cat														-	-	-	-	-	-	-	-	-	-	-	-	-	-
42	CCP459	SAMN39468099	E. thailandicus	-	-	8													tet(M)						optrA	fexA										-	-	-	-	-	-	-	-	-	-	-	-	-	-
Abbreviations: ST, sequence type; CT, complex type; WT, wild-type.
*Newly discovered CT
aAntibiotic resistence genes are presented in different grey tones according with the highest homology they present with strain references retrieved in ResFinder (http://genepi.food.dtu.dk/resfinder). Truncated forms are represented with Δ.
Genes that are intrinsic to E. faecium/E.lactis [msr(c) and aac(6')-li] and E. faecalis [Isa(A)] were not considered.
Identity:
	1
	≥99%<100%
	≥97%<99%
	≥95%<97%
	≥90%<95%
	≥80%<90%
[truncated: 8 more columns]

## Sheet: S7
	Table S7. Multilocus Sequence Typing Scheme for E. faecium used in 12 E. lactis isolates
	Isolate name	Sequence type (ST)	Alleles
			atpA	ddl	gdh	purk	gyd	psts	adk
	CCP219	75	13	8	8	23	6	28	11
	CCP231	94	13	8	8	8	6	10	6
	CCP230	107	11	13	18	17	10	19	6
	CCP221	361	13	8	8	8	6	51	6
	CCP228	640	5	3	1	6	1	7	1
	CCP220	717	5	8	14	62	8	26	6
	CCP227	2021	13	16	8	16	6	51	6
	CCP222	2097	13	6	4	4	11	10	2
	CCP224	2097	13	6	4	4	11	10	2
	CCP223	2223*	25	8	9	17	10	19	6
	CCP226	2224*	11	13	18	17	10	10	6
	CCP229	2233*	19	16	8	16	10	19	6
	*Newly discovered ST

## Sheet: S8
	Table S8. Virulence genes present in the 44 analysed strains.
Sample	Isolate name	BioSample accession	Species	Virulence genesa
				Surface proteins						Adhesins				PGC-1 cluster			PGC-2 cluster				PGC-3 cluster				PGC-4 cluster				General stress proteins				Carbohydrate metabolism and cell growth			Phosphotransferase systems			Other genetic markers	Adhesins and Biofilm-associated genes
				acm	scm	sgrA	fms15	ecbA		fibronectin	sagA			fms20	fms21		fms14	fms13	fms17		ebpA	ebpB	ebpC		fms16	fms19	fms11		gls20	gls33	glsB		ccpA	orf1481		bepA	ptsD		IS16	gelE	fsrB	hylA	hylB	ace	efaAfs	ebpB	ebpA	ebpC	srtA
2	CCP418	SAMN38999319	E. faecium	acm_EfmCV	scm_EfmHV					fibronectin_EfmCV	sagA_EfmHV						fms14_EfmHV	fms13Efm	fms17_EfmCV		△ebpA_EfmHV								gls20Efm	gls33Efm	glsBEfm		ccpA_EfmHV			bepA_EfmCV
45	CCP419	SAMN38999320	E. faecium	△acm_Elts	△scm_EfmHV					fibronectin_EfmCV	sagA_EfmHV			fms20_EfmCV	fms21_EfmCV		fms14_EfmHV	△fms13Efm			△ebpA_EfmHV	ebpB_EfmCV	ebpC_EfmHV						gls20Efm	gls33Efm	glsBEfm		ccpA_EfmHV			bepA_EfmCV
7	CCP420	SAMN38999321	E. faecium	△acm_Efm(CV/HV)	△scm_EfmHV					fibronectin_EfmCV	△sagA_Elts										△ebpA_EfmHV	ebpB_EfmCV	ebpC_EfmHV						gls20Efm	gls33Efm	glsBEfm		ccpA_EfmCV			bepA_EfmCV
34	CCP421	SAMN38999322	E. faecium	△acm_Efm(CV/HV)	△scm_EfmCV					fibronectin_EfmCV	△sagA_EfmHV			fms20_Elts	fms21_EfmCV			fms13Efm	△fms17_EfmCV										gls20Efm	gls33Efm	glsBEfm		ccpA_EfmHV			bepA_EfmCV
1	CCP422	SAMN38999323	E. faecium	△acm_Elts						fibronectin_EfmCV	sagA_EfmHV																		gls20Efm	gls33Efm	glsBEfm		ccpA_EfmCV			bepA_EfmCV
49	CCP423	SAMN38999324	E. faecium	△acm_Efm(CV/HV)						fibronectin_EfmCV				fms20_EfmHV/Elts	fms21_EfmHV			fms13Efm	△fms17_EfmCV			ebpB_EfmCV	ebpC_EfmHV						gls20Efm		glsBEfm		ccpA_EfmHV			bepA_EfmCV
40	CCP424	SAMN38999325	E. faecium	acm_EfmCV	scm_EfmHV					fibronectin_EfmCV	sagA_EfmHV			fms20_EfmHV/Elts	fms21_EfmCV		fms14_EfmHV	fms13Efm	fms17_EfmCV		△ebpA_EfmHV	ebpB_EfmCV	ebpC_EfmHV						gls20Efm	gls33Efm	glsBEfm		ccpA_EfmCV			bepA_EfmCV
48	CCP425	SAMN38999328	E. faecium	△acm_EfmCV	scm_EfmHV		△fms15_EfmHV			fibronectin_EfmCV	sagA_EfmHV			fms20_Elts	fms21_EfmHV		fms14_EfmHV	fms13Efm	fms17_EfmCV			ebpB_EfmCV	ebpC_EfmHV						gls20Efm	gls33Efm	glsBEfm		ccpA_EfmHV			bepA_EfmCV
10	CCP426	SAMN38999329	E. faecium	acm_Efm(CV/HV)	scm_EfmCV		△fms15_EfmHV			fibronectin_EfmCV	sagA_EfmCV			fms20_Efm(HV/CV)/Elts	fms21_EfmCV		fms14_EfmHV	fms13Efm	fms17_EfmCV			△ebpB_EfmCV	ebpC_EfmHV						gls20Efm	gls33Efm	glsBEfm		ccpA_EfmCV			bepA_EfmCV
35	CCP427	SAMN38999326	E. faecium	acm_Efm(CV/HV)	△scm_EfmHV		△fms15_EfmHV			fibronectin_EfmCV	sagA_EfmCV						fms14_EfmHV	fms13Efm	fms17_EfmCV			ebpB_EfmCV	ebpC_EfmHV						gls20Efm	gls33Efm	glsBEfm		ccpA_EfmCV			bepA_EfmCV
43	CCP428	SAMN38999327	E. faecium	△acm_EfmCV	scm_EfmHV					fibronectin_EfmCV	sagA_EfmHV						fms14_EfmHV	fms13Efm	fms17_EfmCV			ebpB_EfmCV	ebpC_EfmHV						gls20Efm	gls33Efm	glsBEfm		ccpA_EfmHV			bepA_EfmCV
17	CCP429	SAMN38999330	E. faecium	△acm_Elts				△ecbA_EfmHV		fibronectin_EfmCV	△sagA_EfmHV																		gls20Efm	gls33Efm	glsBEfm		ccpA_EfmHV			bepA_EfmCV	ptsD_EfmHV
21	CCP430	SAMN38999331	E. faecium		△scm_EfmCV	sgrA_EfmHV				fibronectin_EfmCV				fms20_EfmHV/Elts	fms21_EfmHV		fms14_HV	fms13Efm	fms17_EfmCV		△ebpA_EfmHV	ebpB_EfmHV	ebpC_EfmHV		fms16_EfmHV	fms19_EfmHV	fms11_EfmHV		gls20Efm	gls33Efm	glsBEfm		ccpA_EfmCV	△orf4181_EfmHV		bepA_EfmCV
46	CCP431	SAMN38999332	E. faecium							fibronectin_EfmCV	sagA_EfmHV			fms20_EfmCV	fms21_EfmCV			fms13Efm			△ebpA_EfmHV	ebpB_EfmCV	ebpC_EfmHV						gls20Efm	gls33Efm	glsBEfm		ccpA_EfmHV			bepA_EfmCV
33	CCP432	SAMN38999333	E. faecium	△acm_Elts	△scm_EfmCV		△fms15_EfmHV			fibronectin_EfmCV	sagA_EfmHV							fms13Efm	fms17_EfmCV						fms16_EfmHV	fms19_EfmHV	△fms11_EfmHV		gls20Efm	gls33Efm	glsBEfm		ccpA_EfmCV			bepA_EfmCV
5	CCP433	SAMN38999334	E. faecium		△scm_EfmHV		△fms15_EfmHV	△ecbA_EfmHV		fibronectin_EfmCV	sagA_EfmHV							fms13Efm	fms17_EfmCV		△ebpA_EfmHV	△ebpB_EfmCV	ebpC_EfmHV						gls20Efm	gls33Efm	glsBEfm		ccpA_EfmHV			bepA_EfmCV
23	CCP434	SAMN38999335	E. faecium	△acm_Elts	△scm_EfmHV			△ecbA_EfmHV		fibronectin_EfmCV	sagA_EfmHV							△fms13Efm	fms17_EfmCV		△ebpA_EfmHV	△ebpB_EfmCV	ebpC_EfmHV						gls20Efm	gls33Efm	glsBEfm		ccpA_EfmCV			bepA_EfmCV
29	CCP435	SAMN38999336	E. faecium	acm_Efm(CV/HV)						fibronectin_EfmCV	sagA_EfmCV						fms14_HV	fms13Efm	fms17_EfmCV		△ebpA_EfmHV								gls20Efm	gls33Efm	glsBEfm		ccpA_EfmCV			bepA_EfmCV
24	CCP436	SAMN38999338	E. faecium	acm_EfmHV	△scm_EfmHV	sgrA_EfmHV	△fms15_EfmHV	△ecbA_EfmHV		fibronectin_EfmHV	sagA_EfmHV			△fms20_EfmHV/Elts	△fms21Efm_CV		fms14_HV	fms13Efm	fms17_EfmHV		△ebpA_EfmHV	ebpB_EfmHV	ebpC_EfmHV						gls20Efm	gls33Efm	glsBEfm		ccpA_EfmCV	orf4181_EfmHV		bepA_EfmHV	ptsD_EfmHV		IS16_EfmHV
48	CCP437	SAMN38999337	E. faecium	△acm_EfmCV	△scm_EfmHV		△fms15_EfmHV			fibronectin_EfmCV	sagA_EfmHV			fms20_Elts	fms21_EfmHV		fms14_HV	fms13Efm	fms17_EfmCV			△ebpB_EfmCV	ebpC_EfmHV						gls20Efm	gls33Efm	glsBEfm		ccpA_EfmHV			bepA_EfmCV
8	CCP225	SAMN38999339	E. lactis	acm_Elts		sgrA_EfmHV				fibronectin_Elts	△sagA_Elts				△fms21_EfmCV		△fms14_Elts	△fms13_Elts	fms17_Elts		△ebpA_Elts	△ebpB_Elts	ebpC_EfmHV						gls20_Elts	gls33_Elts	glsB_Elts		ccpA_Elts			bepA_EfmCV
2	CCP438	SAMN38999340	E. lactis	acm_Elts		△sgrA_EfmHV				fibronectin_Elts	△sagA_EfmCV			fms20_EfmHV/Elts	fms21_EfmCV		fms14_EfmCV	fms13Efm	fms17_EfmCV		△ebpA_EfmHV	ebpB_EfmHV	ebpC_EfmHV		fms16_Elts	fms19_Elts	△fms11_EfmHV		gls20_Elts	gls33_Elts	glsB_Elts		ccpA_Elts			bepA_EfmCV
16	CCP439	SAMN38999341	E. lactis	acm_Elts						fibronectin_Elts	△sagA_Elts						△fms14_Elts	△fms13_Elts	fms17_Elts		△ebpA_EfmHV	ebpB_EfmCV	ebpC_EfmHV						gls20_Elts	gls33_Elts	glsB_Elts		ccpA_Elts			bepA_EfmCV
9	CCP440	SAMN38999342	E. lactis	△acm_Elts		sgrA_EfmHV				fibronectin_Elts	△sagA_Elts			fms20_Elts	fms21_EfmCV		△fms14_Elts	△fms13_Elts	fms17_Elts										gls20_Elts	gls33_Elts	glsB_Elts		ccpA_Elts			bepA_EfmCV
10	CCP441	SAMN38999343	E. lactis	△acm_Elts		sgrA_EfmHV				fibronectin_Elts	△sagA_Elts			fms20_EfmHV/Elts	fms21_EfmHV		△fms14_Elts	△fms13_Elts	fms17_Elts										gls20_Elts	gls33_Elts	glsB_Elts		ccpA_Elts			bepA_EfmCV
18	CCP442	SAMN38999344	E. lactis	△acm_Elts	△scm_Elts			ecbA_EfmCV		fibronectin_Elts	sagA_Elts						fms14_Elts	fms13_Elts	fms17_Elts			△ebpB_EfmCV	△ebpC_Elts						gls20_Elts	gls33_Elts	glsB_Elts		ccpA_Elts
21	CCP443	SAMN38999345	E. lactis	△acm_Elts		sgrA_EfmHV				fibronectin_Elts	△sagA_EfmCV			fms20_Elts	fms21_EfmHV		△fms14_Elts	△fms13_Elts	fms17_Elts										gls20_Elts	gls33_Elts	glsB_Elts		ccpA_Elts			bepA_EfmCV
22	CCP444	SAMN38999346	E. lactis	△acm_Elts						fibronectin_Elts	△sagA_Elts			fms20_Elts	fms21_EfmHV		fms14_Elts	fms13_Elts	fms17_Elts		△ebpA_EfmHV	△ebpB_EfmCV	ebpC_EfmHV						gls20_Elts	gls33_Elts	glsB_Elts		ccpA_Elts
17	CCP445	SAMN38999347	E. lactis	△acm_Elts	△scm_Elts					fibronectin_Elts	△sagA_Elts			fms20_Elts	fms21_EfmCV		fms14_Elts	fms13_Elts	fms17_Elts			△ebpB_Elts	△ebpC_Elts		fms16_Elts	fms19_Elts	fms11_Elts		gls20_Elts	gls33_Elts	glsB_Elts		ccpA_Elts			bepA_EfmCV
6	CCP446	SAMN38999348	E. lactis	△acm_Elts						fibronectin_Elts	△sagA_EfmCV				fms21_EfmHV		△fms14_EfmHV	△fms13_Elts	△fms17_Elts						fms16_Elts	fms19_Elts	△fms11_EfmHV		gls20_Elts		glsB_Elts		ccpA_Elts			bepA_EfmCV
1	CCP219	SAMN38999349	E. lactis	△acm_Elts		sgrA_EfmHV				fibronectin_Elts	△sagA_Elts				fms21_EfmHV		△fms14_Elts	△fms13_Elts	fms17_Elts										gls20_Elts	gls33_Elts	glsB_Elts		ccpA_Elts			bepA_EfmCV
45	CCP447	SAMN38999350	E. lactis	△acm_Elts		sgrA_EfmHV				fibronectin_Elts	△sagA_EfmCV			fms20_EfmHV/Elts	fms21_EfmHV		△fms14_Elts	△fms13_Elts	fms17_Elts										gls20_Elts	gls33_Elts	glsB_Elts		ccpA_Elts			bepA_EfmCV
38	CCP448	SAMN38999351	E. lactis	△acm_Elts		sgrA_EfmHV				fibronectin_Elts	△sagA_EfmCV				△fms21_EfmCV		△fms14_Elts	△fms13_Elts	fms17_Elts						fms16_Elts	fms19_Elts	fms11_EfmHV		gls20_Elts	gls33_Elts	glsB_Elts		ccpA_Elts			bepA_EfmCV
24	CCP449	SAMN38999352	E. faecalis																																								△hylA	ace	efaAfs	ebpA		ebpC	SrtA
13	CCP450	SAMN38999353	E. faecalis																																								△hylA	ace	efaAfs	ebpA		ebpC	SrtA
26	CCP451	SAMN38999354	E. faecalis																																					gelE	fsrB	△hylB	△hylA	ace	efaAfs	ebpA		ebpC	SrtA
27	CCP452	SAMN38999355	E. faecalis																																					gelE			△hylA	ace	efaAfs	ebpA		ebpC	SrtA
25	CCP453	SAMN38999356	E. faecalis																																					gelE			△hylA	ace	efaAfs	ebpA		ebpC	SrtA
10	CCP454	SAMN38999357	E. faecalis																																					gelE			△hylA	ace	efaAfs	ebpA		ebpC	SrtA
22	CCP455	SAMN38999358	E. faecalis																																					gelE	fsrB	hylB	△hylA	ace	efaAfs	△ebpA		ebpC	SrtA
18	CCP456	SAMN38999359	E. faecalis																																					gelE	fsrB	hylB	△hylA	ace	efaAfs	△ebpA	ebpB	ebpC	SrtA
40	CCP457	SAMN38999360	E. faecalis																																					hylB	fsrB			ace	efaAfs	ebpA		ebpC	SrtA
29	CCP458	SAMN38999361	E. faecalis																																							hylB	△hylA		efaAfs	ebpA	ebpB		SrtA
42	CCP459	SAMN39468099	E. thailandicus					△ecbA_EfmCV																									ccpA				ptsD_EfmHV
aThe virulence genes are presented in different grey tones according with the highest homology they present with strain references retrieved in Virulence finder (https://cge.cbs.dtu.dk/services/VirulenceFinder/). Truncated forms are represented with Δ.
Efm_HV, E. faecium hospital variant; Efm_CV, E. faecium community variant; Efm, E. faecium variant; Elts-V, E. lactis variant
sgrA, fms15, ebpA and ptsD, fms16, fms19 and fms11 are exclusively found as hospital Efm variant
Identity:
	1
	≥99%<100%
	≥97%<99%
	≥95%<97%
	≥90%<95%
	≥80%<90%
[truncated: 11 more columns]

## Sheet: S9
	Table S9. Plasmid replicases present in the 44 analysed strains.
Sample	Isolate name	BioSample accession	Species	RepA_N				INC18							Rep3						Rep1		Rep2	REP_TRANS
				US15	rep9b	rep17		rep2	rep1	repUS7	US11	US1	rep29		rep11a	rep18a	rep18b	rep29	RepUS35	rep6	rep22	US12	RepUS47	rep14b	US43	rep9b	7a
2	CCP418	SAMN38999319	E. faecium																						△DOp1
45	CCP419	SAMN38999320	E. faecium	repA(pNB2354p1)
7	CCP420	SAMN38999321	E. faecium						△repE(pAMbeta)/repE(pKL0018)/repE(pIP816)
34	CCP421	SAMN38999322	E. faecium						△repE(pAMbeta)/repE(pIP816)
1	CCP422	SAMN38999323	E. faecium	repA(pNB2354p1)					△repE(pAMbeta)/repE(pIP816)																DOp1
49	CCP423	SAMN38999324	E. faecium
40	CCP424	SAMN38999325	E. faecium	repA(pNB2354p1)					△repE(pAMbeta)/repE(pIP816)			△rep(pVEF1)				repA(p200B)								rep(pRI1)
48	CCP425	SAMN38999328	E. faecium	repA(pNB2354p1)				orf1(pRE25)										Aus0085p4							DOp1
10	CCP426	SAMN38999329	E. faecium	repA(pNB2354p1)													△pE1p13	Aus0085p4
35	CCP427	SAMN38999326	E. faecium	△repA(pNB2354p1)
43	CCP428	SAMN38999327	E. faecium	repA(pNB2354p1)					△repE(pAMbeta)/repE(pIP816)
17	CCP429	SAMN38999330	E. faecium	repA(pNB2354p1)				orf1(pRE25)															△repB(pLFE1)
21	CCP430	SAMN38999331	E. faecium	repA(pNB2354p1)				orf1(pRE25/repR(pEF1))	△repE(pAMbeta)/repE(pIP816)
46	CCP431	SAMN38999332	E. faecium	repA(pNB2354p1)																	repB(pUB110)				△DOp1
33	CCP432	SAMN38999333	E. faecium					orf1(pRE25)											△CDS1(pKC5b)						DOp1
5	CCP433	SAMN38999334	E. faecium					orf1(pRE25)															△repB(pLFE1)
23	CCP434	SAMN38999335	E. faecium					orf1(pRE25)
29	CCP435	SAMN38999336	E. faecium
24	CCP436	SAMN38999338	E. faecium	repA(pNB2354p1)		repA(AUS0004p1)		orf1(pRE25)														△rep(pUB110)		△pQY003
48	CCP437	SAMN38999337	E. faecium	repA(pNB2354p1)														Aus0085p4
8	CCP225	SAMN38999339	E. lactis	repA(DO3)
2	CCP438	SAMN38999340	E. lactis
16	CCP439	SAMN38999341	E. lactis	repA(pNB2354p1)
9	CCP440	SAMN38999342	E. lactis	repA(pNB2354p1)					△repE(pAMbeta)/repE(pIP816)
10	CCP441	SAMN38999343	E. lactis	repA(pNB2354p1)					△repE(pAMbeta)/repE(pKL0018)/repE(pIP816)	△rep(pMG1)
18	CCP442	SAMN38999344	E. lactis
21	CCP443	SAMN38999345	E. lactis	repA(pNB2354p1)											repA(pB82)	repA(p200B)
22	CCP444	SAMN38999346	E. lactis	repA(pNB2354p1)					△repE(pAMbeta)/repE(pIP816)						repA(pB82)
17	CCP445	SAMN38999347	E. lactis	repA(pNB2354p1)				orf1(pRE25)	△repE(pAMbeta)/repE(pKL0018)/repE(pIP816)
6	CCP446	SAMN38999348	E. lactis	repA(DO3)					△repE(pAMbeta)/repE(pKL0018)/repE(pIP816)
1	CCP219	SAMN38999349	E. lactis	repA(pNB2354p1)					△repE(pAMbeta)/repE(pKL0018)/repE(pIP816)				ORF8(pCIZ2)								repB(pUB110)
45	CCP447	SAMN38999350	E. lactis	repA(DO3)					△repE(pAMbeta)/repE(pIP816)
38	CCP448	SAMN38999351	E. lactis	repA(pNB2354p1)
24	CCP449	SAMN38999352	E. faecalis																						DOp0
13	CCP450	SAMN38999353	E. faecalis																	repA(pS86)					DOp1
26	CCP451	SAMN38999354	E. faecalis																						DOp1
27	CCP452	SAMN38999355	E. faecalis					orf1(pRE25)																	DOp1
25	CCP453	SAMN38999356	E. faecalis		repA(pMG2200)																				DOp2
10	CCP454	SAMN38999357	E. faecalis		repA(pMG2200)						AE016832														DOp1
22	CCP455	SAMN38999358	E. faecalis																							△prgW(EF62pC)
18	CCP456	SAMN38999359	E. faecalis																						DOp1
40	CCP457	SAMN38999360	E. faecalis																						DOp2	prgW(EF62pC)
29	CCP458	SAMN38999361	E. faecalis					orf1(pRE25)														△repB(SAP014A)			DOp3		△repI(pGB354)
42	CCP459	SAMN39468099	E. thailandicus																						DOp1
aThe plasmid reps are presented in different grey tones according with the highest homology they present with references retrieved in plasmidfinder (https://cge.food.dtu.dk/services/PlasmidFinder/). Truncated forms are represented with Δ.
Identity:
	1
	≥99%<100%
	≥97%<99%
	≥95%<97%
	≥90%<95%
	≥80%<90%

## Sheet: S10
	Table S10. Table depicting the qualitative bacteriocin production and sensitivity assay results of the sequenced isolates and also vancomycin resistant E. faecium and hospital E. lactis isolates. Results are organized based on the ability of bacteriocin-producing strains to inhibit other isolates (indicator strains). Positive results, indicating inhibition, are denoted by the symbol "+", with the…
Producers					Indicators
Sample	Isolate name	Sequence type (ST)	Bacteriocin profile (genes)	Sample	4 (Human stool 2022)	2 (Human stool 2022)	45 (Human stool 2022)	7 (Human stool 2022)	43 (Human stool 2022)	40 (Human stool 2022)	49 (Human stool 2022)	Hospital	Hospital	Hospital	5 (Human stool 2022)	35 (Human stool 2022)	29 (Human stool 2022)	48 (Human stool 2022)	48 (Human stool 2022)	10 (Human stool 2022)	34 (Human stool 2022)	1 (Human stool 2022)	17 (Human stool 2022)	Hospital	21 (Human stool 2022)	23 (Human stool 2022)	33 (Human stool 2022)	46 (Human stool 2022)		1 (Human stool 2022)	9 (Human stool 2022)	16 (Human stool 2022)	2 (Human stool 2022)	8 (Human stool 2022)	22 (Human stool 2022)	6 (Human stool 2022)	21 (Human stool 2022)	18 (Human stool 2022)	10 (Human stool 2022)	17 (Human stool 2022)	38 (Human stool 2022)	45 (Human stool 2022)	Hospital	Hospital
				Isolate	CCP417	CCP418	CCP419	CCP420	CCP428	CCP424	CCP423	M1067607	CHP1	CHP08	CCP433	CCP427	CCP435	CCP425	CCP437	CCP426	CCP421	CCP422	CCP429	CHP29	CCP430	CCP434	CCP432	CCP431		CCP219	CCP440	CCP439	CCP438	CCP225	CCP444	CCP446	CCP443	CCP442	CCP441	CCP445	CCP448	CCP447	HPH282	HPH133
				ST	ST292	ST292	ST2313	ST47	ST32	ST165	ST70	ST17	ST192	ST117	ST1864	ST32	ST92	ST128	ST128	ST2314	ST1982	ST286	ST269	ST80	ST2316	ST2325	ST2323	ST2322		ST75	ST94	ST2233	ST361	ST800	ST623	ST2097	ST60	ST2327	ST76	ST799	ST178	ST76	ST994	ST361
				Bacteriocin profile (genes)	bacS32,bacS3, entA	bacS32,bacS3, entA	bacS32,bacS3, entA	bacS32,bacS3, entA	bacS32, bacS3, entA, entP, enxA, enxB, entB	bacS32, bacS3, entA, entP,enxA, enxB, entB, bac51, bac32,	bacS32, bacS3, entA, entP, bac43	bacS32,bacS3, entA, bac43,bacAS5, bacAS11	entA, bac43, bacS11	entA, bac43, bacAS9	-	bacS32, bacS3, entA,enxA, enxB, entB	bacS32, bacS3, entA,enxA, enxB, entB	bacS32, bacS3, entA,enxA, enxB, entB, bacAS5	bacS32, bacS3, entA,enxA, enxB, entB, bacAS5	bacS32, bacS3, entA,enxA, enxB, entB, bacAS8, entQ	bacS32, bacS3, entA, entP, bacS4	bacS32, bacS3, entA, entP	entA	entA	-	-	-	-		entP, AS11, entQ, AS12	entP, bacAS12, bacS4,entL50A,entL50B	entP, bacAS12, entL50A, entL50B	entP, bacS12, L50A, L50B, bacAS8	entL50A, entL50B	bacAS12,bac51, entQ	bacS32, bacS3, entA, entP, GM-1	entP,bac51, bac32	entP, bacASS4	entP, bacASS4	entP,bacS12	-	bacAS12	entP, bac51	-
				Species	E. faecium	E. faecium	E. faecium	E. faecium	E. faecium	E. faecium	E. faecium	VRE	VRE	VRE	E. faecium	E. faecium	E. faecium	E. faecium	E. faecium	E. faecium	E. faecium	E. faecium	E. faecium	VRE	E. faecium	E. faecium	E. faecium	E. faecium		E. lactis	E. lactis	E. lactis	E. lactis	E. lactis	E. lactis	E. lactis	E. lactis	E. lactis	E. lactis	E. lactis	E. lactis	E. lactis	E. lactis	E. lactis
4 (Human stool 2022)	CCP417	ST292	bacS32,bacS3,entA	E. faecium		-	++	-	-	-	++	-	++	++	++	-	-	-	-	-	++	++	+	++	++	-	++	++		++	++	++-	-	-	++	-	+	++	++	++	++	++	-	++
2 (Human stool 2022)	CCP418	ST292	bacS32,bacS3,entA	E. faecium	-		-	-	-	-	++	-	++	+++	++	-	-	-	-	-	++	+	++	+++	++	-	+	++		++	++	+-	-	-	++	-	-	++	++	++	++	++	-	++
45 (Human stool 2022)	CCP419	ST2313	bacS32,bacS3,entA	E. faecium	-	-		-	-	-	-	-	-	-	-	-	-	-	-	-	-	-	-	-	-	-	-	-		-	-	-	-	-	-	-	-	-	-	-	-	-	-	-
7 (Human stool 2022)	CCP420	ST47	bacS32,bacS3,entA	E. faecium	-	-	-		-	-	-	-	-	-	-	-	-	-	-	-	-	-	-	-	-	-	-	-		-	-	-	-	-	-	-	-	-	-	-	-	-	-	-
43 (Human stool 2022)	CCP428	ST32	bacS32, bacS3, entA, entP, enxA, enxB, entB	E. faecium	++	++	++	+++		-	++	++	++	-	++	-	-	-	-	-	++	++	++	++	++	++	+++	++		++	++	++	-	++	++	-+	++	++	++	++	++	++	++	++
40 (Human stool 2022)	CCP424	ST165	bacS32, bacS3, entA, entP,enxA, enxB, entB, bac51, bac32,	E. faecium	++	++	++	++	-		++	++	++	++	++	+	+	+	+	-	++	++	++	++	++	++	++	+++		++	++	++	-	++	++	-+	++	++	++	++	++	++	++	++
49 (Human stool 2022)	CCP423	ST70	bacS32, bacS3, entA, entP, bac43	E. faecium	+	+	+	+	+	+		-	+	++	+	++	+	+	++	+	+	+	+	++	+	+	++	++		+	+	-	+	+	+	+	-	+	+	+	+	+	-	-
Hospital	M1067607	ST17	bacS32,bacS3, entA, bac43,bacAS5, bacAS11	VRE	+	+	+	-	+	+	+		+	++	++	+	+	+	+	+	++	-	+	++	+	++	+	++		++	+	+-	-	+	+	-	++	++	+	++	++	++	-	+
Hospital	CHP1	ST192	entA, bac43, bacS11	VRE	+	+	+	+	+	+	-	-		++	+	+	+	+	++	++	++	+	+	++	+	+	+	++		+	+	-	-	+	-	+	-	+	-	+	++	+	-	-
Hospital	CHP08	ST117	entA, bac43, bacAS9	VRE	-	+	+	+	+	+	-	-	-		++	++	++	++	++	++	+	+	++	++	+	+	+	++		+	+	-	-	+	-	+	+	++	+	+	+	+	-	++
5 (Human stool 2022)	CCP433	ST1864	-	E. faecium	-	-	-	-	-	-	-	-	-	-		-	-	-	-	-	-	-	-	-	-	-	-	-		-	-	-	-	-	-	-	-	-	+	-	-	-	-	-
35 (Human stool 2022)	CCP427	ST32	bacS32, bacS3, entA,enxA, enxB, entB	E. faecium	-	-	-	-	-	-	-	-	-	-	-		-	-	-	-	-	-	-	-	-	-	-	-		-	-	-	-	-	-	-	-	-	-	-	-	-	-	-
29 (Human stool 2022)	CCP435	ST92	bacS32, bacS3, entA,enxA, enxB, entB	E. faecium	-	-	-	-	-	-	-	-	-	-	-	-		-	-	-	-	-	-	-	-	-	-	-		-	-	-	-	-	-	-	-	-	-	-	-	-	-	-
48 (Human stool 2022)	CCP425	ST128	bacS32, bacS3, entA,enxA, enxB, entB, bacAS5	E. faecium	-	-	-	-	-	-	-	-	-	-	-	-	-		-	-	-	-	-	-	-	-	-	-		-	-	-	-	-	-	-	-	-	-	-	-	-	-	-
48 (Human stool 2022)	CCP437	ST128	bacS32, bacS3, entA,enxA, enxB, entB, bacAS5	E. faecium	-	-	-	-	-	-	-	-	-	-	-	-	-	-		-	-	-	-	-	-	-	-	-		-	-	-	-	-	-	-	-	-	-	-	-	-	-	-
10 (Human stool 2022)	CCP426	ST2314	bacS32, bacS3, entA,enxA, enxB, entB, bacAS8, entQ	E. faecium	-	-	-	-	-	-	-	-	-	-	-	-	-	-	-		-	-	-	-	-	-	-	-		-	-	-	-	-	-	-	-	-	-	-	-	-	-	-
34 (Human stool 2022)	CCP421	ST1982	bacS32, bacS3, entA, entP, bacS4	E. faecium	-	-	-	-	-	-	-	-	-	-	-	-	-	-	-	-		-	-	-	-	-	-	-		-	-	-	-	-	-	-	-	-	-	-	-	-	-	-
1 (Human stool 2022)	CCP422	ST286	bacS32, bacS3, entA, entP	E. faecium	-	-	-	-	-	-	-	-	-	-	-	-	-	-	-	-	-		-	-	-	-	-	-		-	-	-	-	-	-	-	-	-	-	-	-	-	-	-
17 (Human stool 2022)	CCP429	ST269	entA	E. faecium	-	-	-	-	-	-	-	-	-	-	-	-	-	-	-	-	-	-		-	-	-	-	-		-	-	-	-	-	-	-	-	-	-	-	-	-	-	-
Hospital	CHP29	ST80	entA	VRE	-	-	-	-	-	-	-	-	-	-	-	-	-	-	-	-	-	-	-		-	-	-	-		-	-	-	-	-	-	-	-	-	-	-	-	-	-	-
21 (Human stool 2022)	CCP430	ST2316	-	E. faecium	-	-	-	-	-	-	-	-	-	-	-	-	-	-	-	-	-	-	-	-		-	-	-		-	-	-	-	-	-	-	-	-	-	-	-	-	-	-
23 (Human stool 2022)	CCP434	ST2325	-	E. faecium	-	-	-	-	-	-	-	-	-	-	-	-	-	-	-	-	-	-	-	-	-		-	-		-	-	-	-	-	-	-	-	-	-	-	-	-	-	-
33 (Human stool 2022)	CCP432	ST2323	-	E. faecium	-	-	-	-	-	-	-	-	-	-	-	-	-	-	-	-	-	-	-	-	-	-		-		-	-	-	-	-	-	-	-	-	-	-	-	-	-	-
46 (Human stool 2022)	CCP431	ST2322	-	E. faecium	-	-	-	-	-	-	-	-	-	-	-	-	-	-	-	-	-	-	-	-	-	-	-			-	-	-	-	-	-	-	-	-	-	-	-	-	-	-
1 (Human stool 2022)	CCP219	ST75	entP, AS11, entQ, AS12	E. lactis	+	++	++	++	+	++	+	++	++	+++	++	++	+	++	++	++	+	++	++	++	+	+	++	++			-	+	-	-	+	++	++	+	++	++	++	++	-	++
9 (Human stool 2022)	CCP440	ST94	entP, bacAS12, bacS4, entL50A, entL50B	E. lactis	++	++	++	++	++	++	+	++	++	+++	++	++	++	++	++	++	+	++	++	++	+	+	++	++		+		-	+	++	+	++	+	++	++	++	+	+	-	+
16 (Human stool 2022)	CCP439	ST2233	entP, bacAS12, entL50A, entL50B	E. lactis	-	++	++	++	++	++	+	++	++	+++	++	++	+	++	++	++	+	++	++	++	+	++	++	++		+	+		-	+	+	++	++	++	+	++	++	++	+	+
2 (Human stool 2022)	CCP438	ST361	entP, bacS12, L50A, L50B, bacAS8	E. lactis	++	++	++	++	++	++	+	+++	+++	+	++	++	++	++	++	++	++	++	++	+++	++	++	++	+++		+	+	++		++	+	++	++	++	++	+	++	++	+	++
8 (Human stool 2022)	CCP225	ST800	entL50A, entL50B	E. lactis	-	-	-	-	-	-	-	-	-	-	-	-	-	-	-	-	-	-	-	-	+	+	-	-		+	-	-	-		-	-	-	-	-	+	+	-	-	-
22 (Human stool 2022)	CCP444	ST623	bacAS12,bac51, entQ	E. lactis	-	-	-	-	-	-	-	-	-	-	-	-	-	-	-	-	-	-	-	-	-	-	-	-		-	-	-	-	-		-	-	+	-	-	-	-	-	-
6 (Human stool 2022)	CCP446	ST2097	bacS32, bacS3, entA, entP, GM-1	E. lactis	-	-	-	-	-	-	-	-	-	-	-	-	-	-	-	-	-	-	-	-	-	-	-	-		-	-	-	-	-	-		-	-	-	-	-	-	-	-
21 (Human stool 2022)	CCP443	ST60	entP,bac51, bac32	E. lactis	-	-	-	-	-	-	-	-	-	-	-	-	-	-	-	-	-	-	-	-	-	-	-	-		-	-	-	-	-	-	-		-	-	-	-	-	-	-
18 (Human stool 2022)	CCP442	ST2327	entP, bacASS4	E. lactis	-	-	-	-	-	-	-	-	-	-	-	-	-	-	-	-	-	-	-	-	-	-	-	-		-	-	-	-	-	-	-	-		-	-	-	-	-	-
10 (Human stool 2022)	CCP441	ST76	entP, bacASS4	E. lactis	-	-	-	-	-	-	-	-	-	-	-	-	-	-	-	-	-	-	-	-	-	-	-	-		-	-	-	-	-	-	-	-	-		-	-	-	-	-
17 (Human stool 2022)	CCP445	ST799	entP,bacS12	E. lactis	-	-	-	-	-	-	-	-	-	-	-	-	-	-	-	-	-	-	-	-	-	-	-	-		-	-	-	-	-	-	-	-	-	-		-	-	-	-
38 (Human stool 2022)	CCP448	ST178	-	E. lactis	-	-	-	-	-	-	-	-	-	-	-	-	-	-	-	-	-	-	-	-	-	-	-	-		-	-	-	-	-	-	-	-	-	-	-		-	-	-
45 (Human stool 2022)	CCP447	ST76	bacAS12	E. lactis	-	-	-	-	-	-	-	-	-	-	-	-	-	-	-	-	-	-	-	-	-	-	-	-		-	-	-	-	-	-	-	-	-	-	-	-		-	-
Hospital	HPH282	ST994	entP, bac51	E. lactis	-	-	-	-	-	-	-	-	-	-	-	-	-	-	-	-	-	-	-	-	-	-	-	-		-	-	-	-	-	-	-	-	-	-	-	-	-		-
Hospital	HPH133	ST361	-	E. lactis	-	-	-	-	-	-	-	-	-	-	-	-	-	-	-	-	-	-	-	-	-	-	-	-		-	-	-	-	-	-	-	-	-	-	-	-	-	-
	Legend:
	No inhibition	-
	Inhibition diameter
	10-40 mm	+
	50-80 mm	++
	90-120 mm	+++
